# Supplementary material for: Developing a Q Set Using the Modified Delphi Technique to Investigate ICU Nurses’ Perspectives on Working with Non-ICU Nurses
Source: Healthcare (Basel). 2025 Apr 23;13(9):973. doi: 10.3390/healthcare13090973 (PMC12071961; doi:10.3390/healthcare13090973)
Supplement: Supplementary file 1 [file healthcare-13-00973-s001.zip]

Archive with 1 entries (1 files):
- healthcare-3553533-supplementary.pdf
